# Supplementary material for: Lifestyle and eating habits before and during COVID-19 quarantine in Brazil
Source: Public Health Nutr. 2021 Jun 10;25(1):65–75. doi: 10.1017/S136898002100255X (PMC8280396; doi:10.1017/S136898002100255X)
Supplement: Supplementary file 1 [file S136898002100255Xsup.zip]

Archive with 2 entries (2 files):
- S136898002100255Xsup001.docx
- S136898002100255Xsup002.doc
